# Supplementary material for: Limitations of a metabolic network-based reverse ecology method for inferring host–pathogen interactions
Source: BMC Bioinformatics. 2017 May 25;18:278. doi: 10.1186/s12859-017-1696-7 (PMC5445277; doi:10.1186/s12859-017-1696-7)
Supplement: Supplementary file 1 — List of pathogens used in this study. This table shows the species name, Kyoto Encyclopedia of Genes and Genomes (KEGG) organism identifier (see www.genome.jp/kegg/catalog/org_list.html), host classification, oxygen requirement, genome size [bp], number of total genes [count], BSSHM, BSSMH, MCIHM, MCIMH, number of nodes, number of directed edges, and network modularity Q (XLSX 45 kb). [file 12859_2017_1696_MOESM1_ESM.xlsx]

## Sheet: mammal.csv
KEGG ID	Species name	Host classification	Oxygen	Genome size	#Genes	BSS_HM	BSS_MH	MCI_HM	MCI_MH	#Nodes	#Edges	Q
eco	Escherichia coli K-12 MG1655	Mammal	Aerobic	4641652	4140	0.483146	0.358852	0.230337	0.157895	1026	1656	0.547159
sty	Salmonella enterica subsp. enterica serovar Typhi CT18	Mammal	Aerobic	5133713	4474	0.467836	0.334928	0.233918	0.157895	995	1580	0.506643
sub	Streptococcus uberis	Mammal	Aerobic	1852352	1762	0.616883	0.196172	0.37013	0.047847	604	840	0.482377
maa	Mycoplasma agalactiae PG2	Mammal	Aerobic	877438	751	0.862069	0.057416	0.672414	0.009569	207	255	0.877586
apl	Actinobacillus pleuropneumoniae L20 (serotype 5b)	Mammal	Aerobic	2274482	2012	0.625	0.263158	0.34375	0.105263	741	1155	0.516857
bbr	Bordetella bronchiseptica RB50	Mammal	Aerobic	5339179	4994	0.433036	0.311005	0.241071	0.114833	988	1391	0.45922
hap	Haemophilus parasuis SH0165	Mammal	Aerobic	2269156	2031	0.716814	0.253589	0.380531	0.095694	668	1053	0.625934
ssu	Streptococcus suis 05ZYH33	Mammal	Aerobic	2096309	2186	0.612069	0.205742	0.310345	0.07177	590	911	0.50651
yen	Yersinia enterocolitica subsp. enterocolitica 8081	Mammal	Aerobic	4683620	4025	0.512658	0.315789	0.259494	0.129187	950	1505	0.539936
ype	Yersinia pestis CO92 (biovar Orientalis)	Mammal	Aerobic	4829855	3979	0.519126	0.334928	0.245902	0.114833	963	1481	0.516203
cpe	Clostridium perfringens 13	Mammal	Anaerobic	3085740	2723	0.676056	0.23445	0.394366	0.076555	676	972	0.702692
cbu	Coxiella burnetii RSA 493	Mammal	Aerobic	2032674	1853	0.685039	0.200957	0.409449	0.057416	625	883	0.643062
bps	Burkholderia pseudomallei K96243	Mammal	Aerobic	7247547	5727	0.439331	0.397129	0.200837	0.138756	1165	1700	0.53409
hdu	Haemophilus ducreyi	Mammal	Anaerobic	1698955	1717	0.820225	0.172249	0.483146	0.062201	497	749	0.557741
lpn	Legionella pneumophila subsp. pneumophila Philadelphia 1	Mammal	Aerobic	3397754	2943	0.560976	0.263158	0.310976	0.086124	781	1138	0.441972
ngo	Neisseria gonorrhoeae FA 1090	Mammal	Aerobic	2153922	2157	0.654867	0.181818	0.424779	0.08134	569	802	0.565396
pgi	Porphyromonas gingivalis W83	Mammal	Anaerobic	2343476	1909	0.596491	0.162679	0.368421	0.062201	543	759	0.479045
pae	Pseudomonas aeruginosa PAO1	Mammal	Aerobic	6264404	5572	0.502488	0.334928	0.258706	0.114833	1063	1574	0.595783
rpi	Ralstonia pickettii 12J	Mammal	Aerobic	5325729	4952	0.481818	0.320574	0.286364	0.119617	1047	1496	0.621553
sau	Staphylococcus aureus subsp. aureus N315 (MRSA/VSSA)	Mammal	Aerobic	2839469	2624	0.640845	0.244019	0.394366	0.095694	754	1160	0.635961
spy	Streptococcus pyogenes SF370 (serotype M1)	Mammal	Aerobic	1852441	1696	0.688	0.172249	0.432	0.043062	522	751	0.663632
vch	Vibrio cholerae O1 biovar El Tor N16961	Mammal	Aerobic	4033464	3504	0.630137	0.301435	0.328767	0.114833	838	1332	0.549484
lla	Lactococcus lactis subsp. lactis Il1403	Mammal	Aerobic	2365589	2277	0.684211	0.177033	0.447368	0.08134	587	881	0.696595
ban	Bacillus anthracis Ames	Mammal	Aerobic	5227293	5039	0.614943	0.330144	0.350575	0.114833	894	1369	0.591499
vpa	Vibrio parahaemolyticus RIMD 2210633	Mammal	Aerobic	5165770	4831	0.54321	0.330144	0.240741	0.114833	926	1458	0.458635
cdi	Corynebacterium diphtheriae NCTC 13129	Mammal	Aerobic	2488635	2272	0.68	0.22488	0.416	0.090909	653	955	0.651664
mtu	Mycobacterium tuberculosis H37Rv	Mammal	Aerobic	4411532	3906	0.569307	0.311005	0.311881	0.095694	933	1315	0.619124
sfl	Shigella flexneri 301 (serotype 2a)	Mammal	Aerobic	4828820	4315	0.505882	0.315789	0.252941	0.124402	955	1505	0.562595
lil	Leptospira interrogans serovar Lai 56601	Mammal	Aerobic	4698134	3683	0.636905	0.287081	0.357143	0.08134	783	1066	0.433723
acb	Acinetobacter baumannii ATCC 17978	Mammal	Aerobic	4001457	3803	0.574713	0.311005	0.327586	0.124402	918	1318	0.320794
aha	Aeromonas hydrophila subsp. hydrophila ATCC 7966	Mammal	Aerobic	4744448	4119	0.541401	0.349282	0.242038	0.138756	904	1458	0.56332
bpe	Bordetella pertussis Tohama I	Mammal	Aerobic	4086189	3429	0.481481	0.291866	0.269841	0.110048	878	1253	0.379628
bbu	Borrelia burgdorferi B31	Mammal	Aerobic	1521208	1390	0.92	0.086124	0.64	0.014354	228	253	0.542299
bhr	Borrelia hermsii HS1	Mammal	Aerobic	922307	819	0.930556	0.105263	0.583333	0.019139	260	313	0.668405
bmf	Brucella abortus 2308	Mammal	Aerobic	3278307	3034	0.554348	0.301435	0.304348	0.090909	900	1321	0.607861
bme	Brucella melitensis bv. 1 16M	Mammal	Aerobic	3294931	3198	0.558511	0.320574	0.31383	0.110048	911	1317	0.632654
bma	Burkholderia mallei ATCC 23344	Mammal	Aerobic	5835527	5022	0.446809	0.349282	0.234043	0.124402	1100	1583	0.417926
cje	Campylobacter jejuni subsp. jejuni NCTC 11168 = ATCC 700819	Mammal	Aerobic	1641481	1576	0.663043	0.196172	0.380435	0.086124	587	829	0.702877
etr	Edwardsiella tarda EIB202	Mammal	Aerobic	3804166	3589	0.580153	0.315789	0.259542	0.133971	818	1311	0.612926
efa	Enterococcus faecalis V583	Mammal	Aerobic	3359974	3264	0.589041	0.229665	0.335616	0.07177	639	902	0.517057
ftu	Francisella tularensis subsp. tularensis SCHU S4	Mammal	Aerobic	1892775	1556	0.758333	0.220096	0.466667	0.086124	627	937	0.551197
hin	Haemophilus influenzae Rd KW20 (serotype d)	Mammal	Aerobic	1830138	1610	0.714286	0.215311	0.4375	0.08134	637	987	0.564257
hpy	Helicobacter pylori 26695	Mammal	Aerobic	1667867	1469	0.639175	0.177033	0.381443	0.066986	550	782	0.460163
kpn	Klebsiella pneumoniae subsp. pneumoniae MGH 78578	Mammal	Aerobic	5694894	5185	0.445026	0.358852	0.219895	0.162679	1131	1787	0.592637
lmo	Listeria monocytogenes EGD-e	Mammal	Aerobic	2944528	2867	0.608696	0.248804	0.333333	0.090909	724	1088	0.474611
mab	Mycobacterium abscessus ATCC 19977	Mammal	Aerobic	5090491	4942	0.548387	0.349282	0.281106	0.100478	988	1407	0.485805
pmr	Proteus mirabilis HI4320	Mammal	Aerobic	4099895	3662	0.584507	0.296651	0.302817	0.114833	844	1357	0.460529
sep	Staphylococcus epidermidis ATCC 12228	Mammal	Aerobic	2564615	2482	0.643939	0.239234	0.401515	0.100478	709	1099	0.62872
sag	Streptococcus agalactiae 2603 (serotype V)	Mammal	Aerobic	2160267	2127	0.615385	0.177033	0.376923	0.047847	579	845	0.469797
seq	Streptococcus equi subsp. zooepidemicus H70	Mammal	Aerobic	2149868	1869	0.694215	0.186603	0.404959	0.043062	533	785	0.606485
spn	Streptococcus pneumoniae TIGR4 (virulent serotype 4)	Mammal	Aerobic	2160842	2125	0.644068	0.220096	0.347458	0.076555	593	876	0.492222
tde	Treponema denticola	Mammal	Anaerobic	2843201	2767	0.753846	0.186603	0.446154	0.028708	501	666	0.50255
vvu	Vibrio vulnificus CMCP6	Mammal	Aerobic	5126696	4433	0.552632	0.325359	0.223684	0.110048	884	1418	0.496061
yps	Yersinia pseudotuberculosis IP32953 (serotype I)	Mammal	Aerobic	4840898	4038	0.511628	0.334928	0.238372	0.119617	979	1538	0.556968
pae	Pseudomonas aeruginosa PAO1	Insect	Aerobic	6264404	5572	0.38806	0.42268	0.169154	0.216495	1063	1574	0.595783
vvu	Vibrio vulnificus CMCP6	Insect	Aerobic	5126696	4433	0.447368	0.371134	0.157895	0.154639	884	1418	0.496061
eco	Escherichia coli K-12 MG1655	Insect	Aerobic	4641652	4140	0.398876	0.427835	0.146067	0.21134	1026	1656	0.547159
yen	Yersinia enterocolitica subsp. enterocolitica 8081	Insect	Aerobic	4683620	4025	0.436709	0.391753	0.151899	0.180412	950	1505	0.539936
sau	Staphylococcus aureus subsp. aureus N315 (MRSA/VSSA)	Insect	Aerobic	2839469	2624	0.591549	0.340206	0.28169	0.118557	754	1160	0.635961
spy	Streptococcus pyogenes SF370 (serotype M1)	Insect	Aerobic	1852441	1696	0.648	0.21134	0.384	0.051546	522	751	0.663632
acb	Acinetobacter baumannii ATCC 17978	Insect	Aerobic	4001457	3803	0.505747	0.407216	0.241379	0.195876	918	1318	0.320794
cbu	Coxiella burnetii RSA 493	Insect	Aerobic	2032674	1853	0.653543	0.268041	0.338583	0.087629	625	883	0.643062
efa	Enterococcus faecalis V583	Insect	Aerobic	3359974	3264	0.527397	0.247423	0.287671	0.082474	639	902	0.517057
hpy	Helicobacter pylori 26695	Insect	Aerobic	1667867	1469	0.639175	0.237113	0.319588	0.087629	550	782	0.460163
kpn	Klebsiella pneumoniae subsp. pneumoniae MGH 78578	Insect	Aerobic	5694894	5185	0.361257	0.427835	0.125654	0.221649	1131	1787	0.592637
lpn	Legionella pneumophila subsp. pneumophila Philadelphia 1	Insect	Aerobic	3397754	2943	0.512195	0.371134	0.22561	0.139175	781	1138	0.441972
lmo	Listeria monocytogenes EGD-e	Insect	Aerobic	2944528	2867	0.521739	0.268041	0.282609	0.097938	724	1088	0.474611
plu	Photorhabdus luminescens	Insect	Aerobic	5688987	4683	0.484848	0.402062	0.169697	0.14433	973	1517	0.445675
sty	Salmonella enterica subsp. enterica serovar Typhi CT18	Insect	Aerobic	5133713	4474	0.385965	0.407216	0.140351	0.21134	995	1580	0.506643
xcc	Xanthomonas campestris pv. campestris ATCC 33913	Plant	Aerobic	5076188	4179	0.57346	0.415179	0.251185	0.107143	996	1422	0.51306
pct	Pectobacterium carotovorum subsp. carotovorum PC1	Plant	Aerobic	4862913	4246	0.535032	0.375	0.178344	0.125	968	1553	0.437285
pae	Pseudomonas aeruginosa PAO1	Plant	Aerobic	6264404	5572	0.512438	0.383929	0.199005	0.102679	1063	1574	0.595783
pst	Pseudomonas syringae pv. tomato DC3000	Plant	Aerobic	6538260	5619	0.512077	0.397321	0.21256	0.116071	1034	1490	0.515979
rso	Ralstonia solanacearum GMI1000	Plant	Aerobic	5810922	5120	0.463203	0.383929	0.194805	0.09375	1062	1506	0.698605
xac	Xanthomonas citri pv. citri 306	Plant	Aerobic	5274174	4429	0.565217	0.40625	0.241546	0.111607	985	1409	0.510705
cmi	Clavibacter michiganensis subsp. michiganensis	Plant	Aerobic	3395237	3079	0.727273	0.357143	0.321212	0.053571	760	1122	0.418815
pwa	Pectobacterium wasabiae	Plant	Aerobic	5063892	4437	0.532468	0.366071	0.175325	0.120536	965	1547	0.698242
xoo	Xanthomonas oryzae pv. oryzae KACC 10331	Plant	Aerobic	4941439	4538	0.67052	0.370536	0.300578	0.089286	891	1288	0.630932
bgl	Burkholderia glumae BGR1	Plant	Aerobic	7284636	5772	0.485714	0.424107	0.191837	0.084821	1121	1604	0.578401
eca	Pectobacterium atrosepticum SCRI1043	Plant	Aerobic	5064019	4472	0.54878	0.383929	0.182927	0.116071	971	1540	0.529707
avi	Agrobacterium vitis	Plant	Aerobic	6320946	5389	0.493776	0.401786	0.236515	0.120536	1087	1537	0.48083
xfa	Xylella fastidiosa 9a5c	Plant	Aerobic	2731750	2832	0.829268	0.241071	0.463415	0.040179	614	833	0.50005
