# Supplementary material for: Limitations of a metabolic network-based reverse ecology method for inferring host–pathogen interactions
Source: BMC Bioinformatics. 2017 May 25;18:278. doi: 10.1186/s12859-017-1696-7 (PMC5445277; doi:10.1186/s12859-017-1696-7)
Supplement: Supplementary file 2 — List of non-pathogens used in this study. See the Additional file 1 caption for a description of table elements (XLSX 65 kb). [file 12859_2017_1696_MOESM2_ESM.xlsx]

## Sheet: free-living.csv
KEGG ID	Species name	Oxygen	Genome size	#Genes	BSS_HM	BSS_MH	MCI_HM	MCI_MH	#Nodes	#Edges	Q
aap	Aggregatibacter aphrophilus	Aerobic	2313035	2231	0.613445	0.210526	0.386555	0.095694	671	1026	0.632114
aau	Paenarthrobacter aurescens	Aerobic	5226648	4587	0.508621	0.354067	0.280172	0.124402	990	1424	0.439484
aav	Acidovorax citrulli	Aerobic	5352772	4709	0.461905	0.315789	0.266667	0.133971	987	1373	0.529847
aba	Candidatus Koribacter versatilis	Aerobic	5650368	4777	0.587912	0.330144	0.351648	0.129187	890	1294	0.651352
abo	Alcanivorax borkumensis	Aerobic	3120143	2755	0.52381	0.272727	0.285714	0.086124	852	1223	0.503131
abu	Arcobacter butzleri RM4018	Aerobic	2341251	2259	0.66	0.196172	0.4	0.090909	613	879	0.654119
aca	Acidobacterium capsulatum	Aerobic	4127356	3382	0.57764	0.311005	0.329193	0.133971	833	1210	0.450613
ach	Pseudarthrobacter chlorophenolicus	Aerobic	4980870	4590	0.514423	0.330144	0.3125	0.138756	942	1369	0.333201
acl	Acholeplasma laidlawii	Aerobic	1496992	1380	0.760417	0.148325	0.458333	0.028708	420	588	0.673539
acp	Anaeromyxobacter dehalogenans 2CP-1	Anaerobic	5029329	4473	0.580153	0.282297	0.282443	0.119617	782	1227	0.552575
acr	Acidiphilium cryptum	Aerobic	3963080	3559	0.516588	0.325359	0.312796	0.119617	956	1364	0.479868
ade	Anaeromyxobacter dehalogenans 2CP-C	Anaerobic	5013479	4346	0.59854	0.272727	0.335766	0.119617	794	1239	0.589958
aeh	Alkalilimnicola ehrlichii	Aerobic	3275944	2865	0.567376	0.267943	0.304965	0.100478	787	1189	0.630951
afe	Acidithiobacillus ferrooxidans ATCC 53993	Anaerobic	2885038	2826	0.531532	0.200957	0.306306	0.095694	663	967	0.285979
afr	Acidithiobacillus ferrooxidans ATCC 23270	Anaerobic	2982397	3147	0.512821	0.205742	0.299145	0.100478	675	976	0.694386
afw	Anaeromyxobacter sp. Fw109-5	Anaerobic	5277990	4466	0.52795	0.291866	0.267081	0.114833	839	1268	0.592103
ajs	Acidovorax sp. JS42	Aerobic	4585154	4155	0.470852	0.30622	0.273543	0.114833	963	1323	0.381918
amc	Alteromonas mediterranea DE	Aerobic	4480937	3965	0.602151	0.330144	0.33871	0.105263	880	1278	0.547885
ami	Actinosynnema mirum	Aerobic	8248144	6916	0.482301	0.382775	0.234513	0.133971	1049	1483	0.363847
amt	Alkaliphilus metalliredigens	Anaerobic	4929566	4625	0.542857	0.210526	0.328571	0.08134	720	1075	0.488141
amu	Akkermansia muciniphila	Anaerobic	2664102	2138	0.603604	0.22488	0.297297	0.08134	629	912	0.534805
ank	Anaeromyxobacter sp. K	Anaerobic	5061632	4457	0.584615	0.282297	0.292308	0.119617	782	1233	0.598874
aoe	Alkaliphilus oremlandii	Anaerobic	3123558	2836	0.698276	0.186603	0.439655	0.038278	549	796	0.578911
app	Accumulibacter phosphatis	Aerobic	5306133	4562	0.505882	0.277512	0.282353	0.119617	852	1242	0.398782
apr	Anaerococcus prevotii	Anaerobic	1998633	1806	0.753521	0.196172	0.5	0.047847	499	689	0.491942
apv	Atopobium parvulum	Anaerobic	1543805	1353	0.754717	0.138756	0.5	0.038278	429	582	0.628149
art	Arthrobacter sp. FB24	Aerobic	5070478	4506	0.52093	0.344498	0.297674	0.124402	950	1382	0.436582
ava	Anabaena variabilis	Aerobic	7105752	5706	0.513661	0.311005	0.278689	0.124402	894	1216	0.286852
avn	Azotobacter vinelandii DJ	Aerobic	5365318	5051	0.474227	0.330144	0.237113	0.124402	1011	1493	0.576789
bba	Bdellovibrio bacteriovorus HD100	Aerobic	3782950	3583	0.710983	0.263158	0.421965	0.052632	734	1008	0.647759
bbe	Brevibacillus brevis	Aerobic	6296436	5949	0.589744	0.344498	0.338462	0.124402	951	1411	0.633259
bcv	Beutenbergia cavernae	Aerobic	4669183	4197	0.505618	0.315789	0.280899	0.138756	823	1237	0.681457
bfa	Brachybacterium faecium	Aerobic	3614992	3068	0.629032	0.311005	0.387097	0.110048	780	1098	0.408841
bfr	Bacteroides fragilis YCH46	Anaerobic	5310990	4625	0.567568	0.277512	0.297297	0.090909	744	1113	0.59653
bhy	Brachyspira hyodysenteriae	Anaerobic	3036634	2644	0.668919	0.215311	0.418919	0.07177	665	930	0.71532
bid	Beijerinckia indica	Aerobic	4418616	3784	0.514286	0.287081	0.319048	0.095694	916	1286	0.470293
bla	Bifidobacterium animalis subsp. lactis AD011	Anaerobic	1933695	1528	0.7	0.191388	0.38	0.066986	539	807	0.525937
blc	Bifidobacterium animalis subsp. lactis Bl-04	Anaerobic	1938709	1567	0.7	0.191388	0.38	0.066986	540	808	0.525567
blj	Bifidobacterium longum DJO10A	Anaerobic	2389526	2000	0.716667	0.210526	0.45	0.08134	584	851	0.741816
bln	Bifidobacterium longum subsp. infantis ATCC 15697 (JGI)	Anaerobic	2832748	2416	0.7	0.22488	0.4	0.08134	591	860	0.679163
blt	Bifidobacterium animalis subsp. lactis DSM 10140	Anaerobic	1938483	1566	0.7	0.191388	0.38	0.066986	540	808	0.525567
bvu	Bacteroides vulgatus	Anaerobic	5163189	4065	0.589928	0.277512	0.28777	0.095694	725	1086	0.586838
cai	Catenulispora acidiphila	Aerobic	10467782	8914	0.5	0.38756	0.284091	0.138756	1115	1525	0.400759
cak	Caulobacter sp. K31	Aerobic	5889399	5438	0.485477	0.37799	0.26971	0.129187	1056	1493	0.474328
cce	Clostridium cellulolyticum	Anaerobic	4068724	3390	0.5625	0.229665	0.340278	0.086124	683	976	0.597416
cch	Chlorobium chlorochromatii	Anaerobic	2572079	2002	0.536	0.215311	0.336	0.100478	677	930	0.549512
ccs	Caulobacter crescentus NA1000	Aerobic	4042929	3885	0.52381	0.301435	0.32381	0.105263	953	1313	0.463014
ccu	Cryptobacterium curtum	Anaerobic	1617804	1357	0.738636	0.167464	0.420455	0.062201	466	672	0.486193
cdc	Peptoclostridium difficile CD196	Anaerobic	4110554	3451	0.659259	0.23445	0.392593	0.105263	698	1043	0.543095
cdf	Peptoclostridium difficile 630	Anaerobic	4298133	3767	0.651852	0.23445	0.392593	0.105263	691	1026	0.671178
cdl	Peptoclostridium difficile R20291	Anaerobic	4191339	3508	0.659259	0.23445	0.392593	0.105263	698	1045	0.544801
chu	Cytophaga hutchinsonii	Aerobic	4433218	3785	0.615894	0.277512	0.337748	0.100478	772	1094	0.657072
cja	Cellvibrio japonicus	Aerobic	4576573	3754	0.527778	0.311005	0.261111	0.105263	836	1174	0.528862
cli	Chlorobium limicola	Anaerobic	2763181	2434	0.569343	0.23445	0.357664	0.100478	716	990	0.507984
coc	Capnocytophaga ochracea	Aerobic	2612925	2171	0.7	0.191388	0.445455	0.076555	557	813	0.693624
cpb	Chlorobium phaeobacteroides BS1	Aerobic	2736403	2469	0.537313	0.205742	0.358209	0.095694	713	980	0.627788
cpc	Chlorobaculum parvum	Aerobic	2289249	2043	0.549296	0.23445	0.34507	0.095694	719	980	0.407557
cph	Chlorobium phaeobacteroides DSM 266	Aerobic	3133902	2650	0.579832	0.220096	0.361345	0.095694	684	952	0.739558
cpi	Chitinophaga pinensis	Aerobic	9127347	7192	0.555556	0.358852	0.323671	0.143541	978	1402	0.489586
cpy	Lachnoclostridium phytofermentans	Anaerobic	4847594	3902	0.710059	0.277512	0.426036	0.076555	721	1004	0.50022
csa	Chromohalobacter salexigens	Aerobic	3696649	3298	0.516304	0.311005	0.282609	0.129187	920	1363	0.422405
cte	Chlorobium tepidum	Anaerobic	2154946	2245	0.538462	0.229665	0.335664	0.105263	707	956	0.551795
cts	Chloroherpeton thalassium	Aerobic	3293456	2710	0.550388	0.22488	0.310078	0.105263	716	1010	0.729023
ctt	Comamonas testosteroni CNB-2	Aerobic	5373644	4802	0.504464	0.30622	0.303571	0.110048	1021	1413	0.425366
cvi	Chromobacterium violaceum	Aerobic	4751080	4407	0.544444	0.330144	0.261111	0.114833	911	1364	0.446025
cyc	Cyanothece sp. PCC 7424	Anaerobic	6554169	5710	0.481928	0.287081	0.259036	0.124402	844	1187	0.315981
cyh	Cyanothece sp. PCC 8802	Aerobic	4803347	4444	0.510989	0.287081	0.291209	0.110048	872	1180	0.372621
cyn	Cyanothece sp. PCC 7425	Anaerobic	5786110	5327	0.527778	0.282297	0.311111	0.114833	871	1206	0.397823
cyp	Cyanothece sp. PCC 8801	Aerobic	4787694	4367	0.508021	0.287081	0.294118	0.110048	887	1186	0.364244
cyt	Cyanothece sp. ATCC 51142	Aerobic	5460377	5304	0.5	0.272727	0.286585	0.129187	827	1143	0.306816
dac	Delftia acidovorans	Aerobic	6767514	6040	0.454128	0.301435	0.270642	0.129187	1025	1458	0.390772
dae	Desulfotomaculum acetoxidans	Anaerobic	4545624	4068	0.61165	0.210526	0.339806	0.08134	624	901	0.753426
dal	Desulfatibacillum alkenivorans	Anaerobic	6517073	5255	0.571429	0.258373	0.347826	0.095694	809	1143	0.645806
dar	Dechloromonas aromatica	Aerobic	4501104	4171	0.450777	0.272727	0.264249	0.105263	918	1299	0.367914
dat	Desulfobacterium autotrophicum	Anaerobic	5657782	4947	0.589189	0.263158	0.372973	0.086124	851	1175	0.449936
dau	Candidatus Desulforudis audaxviator	Anaerobic	2349476	2157	0.568182	0.196172	0.284091	0.086124	561	820	0.671098
dba	Desulfomicrobium baculatum	Anaerobic	3942657	3436	0.577778	0.239234	0.311111	0.095694	703	1017	0.539939
dde	Desulfovibrio alaskensis	Anaerobic	3730232	3258	0.572414	0.244019	0.324138	0.100478	738	1042	0.656788
ddr	Deinococcus deserti	Aerobic	3855329	3466	0.517413	0.30622	0.293532	0.110048	935	1347	0.572615
dds	Desulfovibrio desulfuricans ATCC 27774	Anaerobic	2873437	2356	0.530973	0.205742	0.300885	0.090909	645	936	0.617877
deb	Dehalococcoides mccartyi BAV1	Anaerobic	1341892	1371	0.705263	0.177033	0.473684	0.076555	451	629	0.698884
deh	Dehalococcoides mccartyi CBDB1	Anaerobic	1395502	1458	0.798077	0.124402	0.644231	0.052632	302	326	0.741767
det	Dehalococcoides mccartyi 195	Anaerobic	1469720	1580	0.701031	0.181818	0.453608	0.08134	452	627	0.70398
dev	Dehalococcoides mccartyi VS	Anaerobic	1413462	1438	0.691489	0.181818	0.446809	0.08134	452	632	0.697877
dfe	Dyadobacter fermentans	Aerobic	6967790	5719	0.562189	0.358852	0.308458	0.129187	930	1300	0.388725
dge	Deinococcus geothermalis	Aerobic	3247018	3054	0.568966	0.291866	0.327586	0.105263	871	1308	0.524025
dhd	Desulfitobacterium hafniense DCB-2	Anaerobic	5279134	4883	0.589041	0.263158	0.321918	0.090909	763	1146	0.47803
dia	Acidovorax ebreus	Aerobic	3796573	3479	0.528205	0.296651	0.312821	0.114833	900	1277	0.402313
dma	Desulfovibrio magneticus	Anaerobic	5315620	4704	0.523438	0.220096	0.3125	0.100478	676	976	0.724965
dol	Candidatus Desulfococcus oleovorans	Anaerobic	3944167	3265	0.593103	0.210526	0.37931	0.07177	723	997	0.491438
dra	Deinococcus radiodurans	Aerobic	3284156	3167	0.573964	0.267943	0.349112	0.105263	829	1229	0.546139
drm	Desulfotomaculum reducens	Anaerobic	3608104	3276	0.564356	0.215311	0.287129	0.086124	656	981	0.636541
drt	Desulfohalobium retbaense	Anaerobic	2909567	2526	0.567568	0.215311	0.333333	0.105263	616	906	0.688396
dsa	Desulfovibrio salexigens	Anaerobic	4289847	3807	0.537313	0.229665	0.350746	0.110048	699	1008	0.513843
dsh	Dinoroseobacter shibae	Aerobic	4417868	4194	0.490385	0.325359	0.245192	0.090909	1027	1542	0.661006
dsy	Desulfitobacterium hafniense Y51	Anaerobic	5727534	5060	0.626667	0.267943	0.373333	0.095694	776	1162	0.405949
dvl	Desulfovibrio vulgaris DP4	Anaerobic	3661391	3091	0.606299	0.229665	0.346457	0.090909	674	976	0.531864
dvm	Desulfovibrio vulgaris Miyazaki F	Anaerobic	4040304	3180	0.601399	0.229665	0.342657	0.08134	715	1012	0.658845
dvu	Desulfovibrio vulgaris Hildenborough	Anaerobic	3773159	3535	0.608	0.22488	0.352	0.090909	666	969	0.531123
eba	Aromatoleum aromaticum	Aerobic	4727255	4598	0.549133	0.296651	0.317919	0.110048	881	1271	0.508297
ele	Eggerthella lenta	Anaerobic	3632260	3070	0.692308	0.215311	0.401709	0.076555	584	830	0.47655
eli	Erythrobacter litoralis	Aerobic	3052398	3011	0.572327	0.253589	0.327044	0.095694	793	1156	0.441973
ent	Enterobacter sp. 638	Aerobic	4676461	4240	0.471338	0.339713	0.210191	0.15311	952	1555	0.663808
ere	Eubacterium rectale ATCC 33656	Anaerobic	3449685	3626	0.678571	0.22488	0.366071	0.08134	599	907	0.733223
fma	Finegoldia magna	Anaerobic	1986740	1813	0.783784	0.15311	0.504505	0.028708	424	572	0.771544
fsu	Fibrobacter succinogenes	Anaerobic	3842635	3085	0.704918	0.253589	0.409836	0.095694	628	873	0.697955
gau	Gemmatimonas aurantiaca	Aerobic	4636964	3935	0.509804	0.296651	0.279412	0.086124	906	1249	0.434398
gbm	Geobacter bemidjiensis	Anaerobic	4615150	4051	0.558621	0.253589	0.331034	0.105263	764	1094	0.507812
gbr	Gordonia bronchialis	Aerobic	5290012	4696	0.5	0.349282	0.267544	0.105263	1001	1396	0.512045
gem	Geobacter sp. M21	Anaerobic	4745806	4080	0.56338	0.253589	0.330986	0.105263	761	1088	0.504756
geo	Geobacter daltonii FRC-32	Anaerobic	4304501	3799	0.507812	0.229665	0.296875	0.105263	729	1039	0.67723
gfo	Gramella forsetii	Aerobic	3798465	3584	0.656442	0.311005	0.368098	0.105263	827	1189	0.663517
glo	Geobacter lovleyi	Anaerobic	3994874	3685	0.5	0.215311	0.288136	0.095694	722	1022	0.542576
gme	Geobacter metallireducens	Anaerobic	4011182	3568	0.566667	0.244019	0.36	0.100478	781	1107	0.47198
gox	Gluconobacter oxydans 621H	Aerobic	2922384	2664	0.623377	0.253589	0.383117	0.095694	741	1039	0.291074
gsu	Geobacter sulfurreducens PCA	Anaerobic	3814128	3430	0.59322	0.239234	0.330508	0.100478	689	994	0.548278
gur	Geobacter uraniireducens	Anaerobic	5136364	4357	0.549296	0.258373	0.302817	0.100478	781	1126	0.495991
gyc	Geobacillus sp. Y412MC61	Aerobic	3667901	3446	0.610811	0.315789	0.372973	0.114833	934	1413	0.615715
har	Herminiimonas arsenicoxydans	Anaerobic	3424307	3283	0.554217	0.277512	0.307229	0.095694	796	1145	0.398855
hau	Herpetosiphon aurantiacus	Aerobic	6785430	5278	0.519126	0.334928	0.26776	0.114833	891	1286	0.428946
hba	Hirschia baltica	Aerobic	3540114	3187	0.451282	0.263158	0.266667	0.105263	869	1226	0.413642
hch	Hahella chejuensis	Aerobic	7215267	6778	0.473684	0.339713	0.221053	0.124402	998	1489	0.466352
hha	Halorhodospira halophila	Anaerobic	2678452	2407	0.544715	0.239234	0.308943	0.105263	753	1099	0.527381
hna	Halothiobacillus neapolitanus	Aerobic	2582886	2357	0.641667	0.23445	0.366667	0.090909	686	973	0.670582
hne	Hyphomonas neptunium	Aerobic	3705021	3505	0.516588	0.301435	0.303318	0.105263	905	1244	0.415254
hoh	Haliangium ochraceum	Aerobic	9446314	6719	0.540404	0.315789	0.287879	0.100478	955	1397	0.558606
hsm	Haemophilus somnus 2336	Aerobic	2263857	1980	0.75	0.210526	0.461538	0.090909	623	987	0.634751
ilo	Idiomarina loihiensis L2TR	Aerobic	2839318	2628	0.68254	0.258373	0.349206	0.076555	743	1164	0.575182
jan	Jannaschia sp. CCS1	Aerobic	4404049	4283	0.460526	0.334928	0.25	0.119617	1070	1509	0.438926
jde	Jonesia denitrificans	Aerobic	2749646	2511	0.608974	0.291866	0.326923	0.105263	712	1063	0.622861
kko	Kangiella koreensis	Aerobic	2852073	2632	0.662162	0.287081	0.364865	0.08134	772	1127	0.544408
kra	Kineococcus radiotolerans	Aerobic	4956672	4681	0.595628	0.30622	0.349727	0.105263	838	1213	0.502233
krh	Kocuria rhizophila	Aerobic	2697540	2356	0.666667	0.263158	0.424242	0.095694	770	1107	0.694944
kse	Kytococcus sedentarius	Aerobic	2785024	2554	0.727848	0.263158	0.443038	0.076555	689	969	0.627121
lac	Lactobacillus acidophilus NCFM	Aerobic	1993560	1832	0.807018	0.167464	0.535088	0.047847	431	601	0.657285
lba	Leptotrichia buccalis	Anaerobic	2465610	2220	0.650943	0.205742	0.367925	0.086124	614	928	0.456387
lbr	Lactobacillus brevis ATCC 367	Aerobic	2340228	2218	0.61745	0.205742	0.369128	0.062201	572	774	0.479208
lbu	Lactobacillus delbrueckii subsp. bulgaricus ATCC BAA-365	Aerobic	1856951	1721	0.821429	0.148325	0.511905	0.047847	400	555	0.614658
lca	Lactobacillus paracasei ATCC 334	Aerobic	2924325	2764	0.630872	0.229665	0.342282	0.052632	622	898	0.688835
lch	Leptothrix cholodnii	Aerobic	4909403	4363	0.495968	0.368421	0.28629	0.133971	1070	1490	0.675213
ldb	Lactobacillus delbrueckii subsp. bulgaricus ATCC 11842	Aerobic	1864998	1562	0.793103	0.143541	0.505747	0.043062	403	549	0.714152
lfe	Lactobacillus fermentum IFO 3956	Aerobic	2098685	1843	0.640845	0.200957	0.401408	0.07177	604	838	0.520996
lhe	Lactobacillus helveticus DPC 4571	Aerobic	2080931	1610	0.817204	0.15311	0.494624	0.043062	422	581	0.802477
lhk	Laribacter hongkongensis	Anaerobic	3169329	3238	0.57554	0.248804	0.316547	0.095694	768	1138	0.709245
lrf	Lactobacillus reuteri JCM 1112	Aerobic	2039414	1820	0.602941	0.200957	0.345588	0.052632	582	798	0.515108
lrh	Lactobacillus rhamnosus GG	Aerobic	3010111	2944	0.611465	0.229665	0.33121	0.047847	642	916	0.51625
lrl	Lactobacillus rhamnosus Lc 705	Aerobic	3033106	2992	0.613924	0.229665	0.341772	0.047847	650	915	0.686072
lsa	Lactobacillus sakei	Aerobic	1884661	1885	0.666667	0.172249	0.404762	0.052632	520	713	0.555309
lsp	Lysinibacillus sphaericus	Aerobic	4817463	4771	0.586826	0.272727	0.341317	0.095694	820	1216	0.565629
maq	Marinobacter hydrocarbonoclasticus VT8	Aerobic	4779762	4272	0.506173	0.272727	0.259259	0.095694	881	1302	0.620746
mar	Microcystis aeruginosa	Aerobic	5842795	6311	0.537572	0.287081	0.306358	0.110048	835	1141	0.309607
mca	Methylococcus capsulatus	Aerobic	3304561	2960	0.554795	0.282297	0.308219	0.105263	779	1106	0.51985
mch	Methylobacterium extorquens CM4	Aerobic	6180732	5516	0.506667	0.30622	0.311111	0.105263	1003	1427	0.481453
mcl	Macrococcus caseolyticus	Aerobic	2219737	2061	0.682927	0.229665	0.398374	0.08134	634	934	0.589074
mei	Methylovorus glucosetrophus	Aerobic	3082007	2910	0.585938	0.263158	0.320312	0.100478	690	978	0.29377
met	Methylobacterium sp. 4-46	Aerobic	7737025	6692	0.466135	0.334928	0.290837	0.129187	1152	1601	0.453755
mfa	Methylobacillus flagellatus	Aerobic	2971517	2753	0.555556	0.253589	0.277778	0.090909	674	964	0.308645
mgm	Magnetococcus marinus	Aerobic	4719581	3716	0.630252	0.220096	0.369748	0.086124	706	1014	0.703167
mlu	Micrococcus luteus	Aerobic	2501097	2236	0.617284	0.248804	0.388889	0.090909	708	1012	0.574098
mmr	Maricaulis maris	Aerobic	3368780	3063	0.569767	0.282297	0.343023	0.100478	831	1191	0.495446
mmw	Marinomonas sp. MWYL1	Aerobic	5100344	4439	0.45	0.358852	0.245833	0.143541	1100	1572	0.55827
mno	Methylobacterium nodulans	Aerobic	8839022	8309	0.466387	0.330144	0.298319	0.133971	1109	1566	0.311769
mpo	Methylobacterium populi	Aerobic	5848997	5365	0.5	0.30622	0.315789	0.110048	1012	1425	0.455881
mpt	Methylibium petroleiphilum	Aerobic	4643639	4449	0.504673	0.311005	0.308411	0.119617	936	1331	0.389769
mrd	Methylobacterium radiotolerans	Aerobic	6899110	6431	0.478448	0.30622	0.297414	0.114833	1067	1496	0.441561
mxa	Myxococcus xanthus	Aerobic	9139763	7331	0.541872	0.349282	0.26601	0.100478	955	1368	0.483135
nar	Novosphingobium aromaticivorans	Aerobic	4233314	3937	0.461207	0.320574	0.241379	0.105263	1041	1444	0.481481
nca	Nocardioides sp. JS614	Aerobic	5293685	4909	0.50885	0.349282	0.300885	0.138756	997	1432	0.520307
net	Nitrosomonas eutropha	Aerobic	2781824	2551	0.595745	0.296651	0.326241	0.110048	750	1082	0.679934
neu	Nitrosomonas europaea	Aerobic	2812094	2462	0.611511	0.277512	0.345324	0.100478	745	1075	0.566698
nfa	Nocardia farcinica	Aerobic	6292344	5946	0.523605	0.339713	0.296137	0.110048	1044	1442	0.364479
nha	Nitrobacter hamburgensis	Aerobic	5011522	4326	0.646707	0.311005	0.389222	0.110048	849	1248	0.648797
nmu	Nitrosospira multiformis	Aerobic	3234309	2805	0.622378	0.291866	0.335664	0.100478	747	1078	0.537207
noc	Nitrosococcus oceani	Aerobic	3522111	3017	0.642384	0.30622	0.364238	0.105263	836	1220	0.553606
nri	Neorickettsia risticii	Aerobic	879977	898	0.676056	0.129187	0.394366	0.047847	360	502	0.701441
nwi	Nitrobacter winogradskyi	Aerobic	3402093	3122	0.666667	0.287081	0.391026	0.095694	812	1168	0.525632
oan	Ochrobactrum anthropi ATCC 49188	Aerobic	5205777	4799	0.479638	0.334928	0.276018	0.124402	999	1413	0.417986
oih	Oceanobacillus iheyensis	Aerobic	3630528	3496	0.604061	0.344498	0.35533	0.114833	908	1345	0.666764
ooe	Oenococcus oeni	Aerobic	1780517	1691	0.699248	0.186603	0.428571	0.043062	513	692	0.536804
ote	Opitutus terrae	Anaerobic	5957605	4612	0.595238	0.311005	0.333333	0.119617	816	1170	0.518511
ots	Orientia tsutsugamushi Boryong	Aerobic	2127051	1182	0.84058	0.105263	0.565217	0.014354	271	344	0.371113
pat	Pseudoalteromonas atlantica	Aerobic	5187005	4281	0.516279	0.382775	0.274419	0.138756	1021	1476	0.586342
pca	Pelobacter carbinolicus	Anaerobic	3665893	3304	0.565517	0.244019	0.344828	0.100478	748	1074	0.557413
pde	Paracoccus denitrificans	Aerobic	5236194	5077	0.458937	0.330144	0.251208	0.133971	1063	1611	0.605862
pdi	Parabacteroides distasonis	Anaerobic	4811379	3850	0.57971	0.263158	0.311594	0.100478	724	1098	0.72216
pha	Pseudoalteromonas haloplanktis	Aerobic	3850272	3486	0.534722	0.258373	0.270833	0.100478	834	1308	0.632456
phe	Pedobacter heparinus	Aerobic	5167383	4252	0.643275	0.344498	0.345029	0.105263	828	1222	0.462578
pla	Parvibaculum lavamentivorans	Aerobic	3914745	3636	0.504762	0.315789	0.285714	0.105263	959	1328	0.481278
plt	Chlorobium luteolum	Anaerobic	2364842	2083	0.554622	0.22488	0.336134	0.110048	663	927	0.657593
pna	Polaromonas naphthalenivorans	Aerobic	5366143	4929	0.45679	0.330144	0.271605	0.129187	1100	1508	0.542447
pne	Polynucleobacter necessarius subsp. necessarius	Aerobic	1560469	1508	0.651376	0.215311	0.321101	0.066986	632	943	0.546533
pol	Polaromonas sp. JS666	Aerobic	5898676	5453	0.454545	0.354067	0.256917	0.133971	1078	1494	0.466835
ppd	Pelobacter propionicus	Anaerobic	4241119	3804	0.491667	0.22488	0.258333	0.100478	704	990	0.523065
ppe	Pediococcus pentosaceus ATCC 25745	Aerobic	1832387	1755	0.740741	0.181818	0.453704	0.057416	468	666	0.546265
pph	Pelodictyon phaeoclathratiforme	Anaerobic	3018238	2707	0.544715	0.229665	0.333333	0.105263	684	958	0.490043
prw	Psychrobacter sp. PRwf-1	Aerobic	2995049	2385	0.647059	0.272727	0.372549	0.095694	788	1153	0.248188
pub	Candidatus Pelagibacter ubique	Aerobic	1308759	1354	0.669065	0.229665	0.431655	0.095694	668	925	0.499055
pvi	Chlorobium phaeovibrioides	Aerobic	1966858	1753	0.536585	0.215311	0.325203	0.090909	674	930	0.677681
pzu	Phenylobacterium zucineum	Aerobic	4379231	3854	0.508108	0.296651	0.291892	0.110048	887	1266	0.435252
rba	Rhodopirellula baltica	Aerobic	7145576	7325	0.554348	0.282297	0.336957	0.114833	825	1152	0.531225
rbi	Robiginitalea biformata	Aerobic	3530383	3211	0.60241	0.315789	0.343373	0.119617	812	1188	0.404759
reh	Ralstonia eutropha H16	Aerobic	7416678	6626	0.462406	0.349282	0.281955	0.133971	1171	1643	0.683608
rer	Rhodococcus erythropolis PR4	Aerobic	6895538	6437	0.485714	0.354067	0.269388	0.114833	1117	1568	0.491302
reu	Ralstonia eutropha JMP134	Aerobic	7255290	6446	0.436293	0.339713	0.262548	0.138756	1167	1624	0.218235
rfr	Rhodoferax ferrireducens	Anaerobic	4969784	4418	0.478673	0.325359	0.265403	0.124402	982	1435	0.408095
rha	Rhodococcus jostii	Aerobic	9702737	9145	0.447273	0.373206	0.250909	0.138756	1236	1763	0.482377
rme	Cupriavidus metallidurans	Aerobic	6913352	6488	0.444444	0.325359	0.25	0.138756	1046	1515	0.66549
rop	Rhodococcus opacus B4	Aerobic	8834939	8203	0.471698	0.37799	0.245283	0.110048	1212	1706	0.375075
rpb	Rhodopseudomonas palustris HaA2	Aerobic	5331656	4683	0.502041	0.358852	0.289796	0.119617	1086	1460	0.592381
rpc	Rhodopseudomonas palustris BisB18	Aerobic	5513844	4886	0.502146	0.330144	0.300429	0.110048	1025	1397	0.551059
rpd	Rhodopseudomonas palustris BisB5	Aerobic	4892717	4397	0.495652	0.339713	0.286957	0.114833	1045	1428	0.450092
rpe	Rhodopseudomonas palustris BisA53	Aerobic	5505494	4878	0.506438	0.320574	0.300429	0.100478	1035	1417	0.367019
rpt	Rhodopseudomonas palustris TIE-1	Aerobic	5744041	5246	0.478992	0.334928	0.277311	0.114833	1071	1465	0.674658
rru	Rhodospirillum rubrum ATCC 11170	Aerobic	4406557	3837	0.536313	0.334928	0.273743	0.114833	924	1352	0.507551
rsh	Rhodobacter sphaeroides ATCC 17029	Aerobic	4489380	4132	0.481481	0.311005	0.291667	0.119617	1025	1486	0.546954
rsk	Rhodobacter sphaeroides KD131	Aerobic	4711139	4569	0.486111	0.30622	0.296296	0.119617	1025	1487	0.552917
rsp	Rhodobacter sphaeroides 2.4.1	Aerobic	4602977	4280	0.47907	0.325359	0.27907	0.124402	1041	1541	0.589267
rsq	Rhodobacter sphaeroides ATCC 17025	Aerobic	4557127	4333	0.522167	0.311005	0.310345	0.119617	982	1448	0.678048
sal	Sphingopyxis alaskensis	Aerobic	3373713	3195	0.553073	0.282297	0.301676	0.086124	849	1215	0.540665
saq	Salinispora arenicola	Aerobic	5786361	4917	0.519651	0.330144	0.31441	0.124402	1023	1416	0.511478
saz	Shewanella amazonensis	Aerobic	4306142	3645	0.515337	0.311005	0.220859	0.105263	894	1386	0.471455
sbl	Shewanella baltica OS155	Aerobic	5342896	4489	0.537975	0.30622	0.234177	0.100478	880	1374	0.563788
sbm	Shewanella baltica OS185	Aerobic	5312910	4394	0.530864	0.30622	0.228395	0.095694	889	1396	0.550996
scl	Sorangium cellulosum So ce 56	Aerobic	13033779	9375	0.483471	0.358852	0.260331	0.119617	1060	1478	0.4897
sde	Saccharophagus degradans	Aerobic	5057531	4007	0.544379	0.311005	0.248521	0.090909	836	1239	0.44034
sdl	Sulfurospirillum deleyianum	Aerobic	2306351	2265	0.652632	0.191388	0.410526	0.095694	597	855	0.697283
sdn	Shewanella denitrificans	Aerobic	4545906	3754	0.553459	0.301435	0.245283	0.095694	867	1345	0.471724
sen	Saccharopolyspora erythraea	Aerobic	8212805	7197	0.483871	0.435407	0.247312	0.138756	1219	1654	0.452113
sfr	Shewanella frigidimarina	Aerobic	4845257	4029	0.521212	0.311005	0.224242	0.105263	905	1402	0.452851
sgr	Streptomyces griseus	Aerobic	8545929	7136	0.518349	0.392344	0.256881	0.138756	1050	1507	0.677562
she	Shewanella sp. MR-4	Anaerobic	4706287	3924	0.526316	0.291866	0.236842	0.105263	873	1377	0.45556
shi	Slackia heliotrinireducens	Anaerobic	3165038	2765	0.634921	0.244019	0.309524	0.076555	594	820	0.447687
shm	Shewanella sp. MR-7	Anaerobic	4799109	4014	0.538961	0.296651	0.24026	0.105263	876	1377	0.453766
shn	Shewanella sp. ANA-3	Anaerobic	5251146	4360	0.532468	0.301435	0.24026	0.110048	880	1384	0.455551
shw	Shewanella sp. W3-18-1	Aerobic	4708380	4044	0.535484	0.287081	0.258065	0.100478	875	1368	0.46717
sil	Ruegeria pomeroyi	Aerobic	4601048	4279	0.495	0.282297	0.3	0.110048	983	1431	0.500799
sit	Ruegeria sp. TM1040	Aerobic	4153699	3864	0.49505	0.330144	0.257426	0.114833	1020	1530	0.609496
slo	Shewanella loihica	Anaerobic	4602594	3859	0.540541	0.291866	0.236486	0.105263	867	1377	0.47961
sma	Streptomyces avermitilis	Aerobic	9119895	7676	0.491736	0.425837	0.231405	0.148325	1102	1562	0.707627
smf	Streptobacillus moniliformis	Aerobic	1673280	1442	0.747126	0.129187	0.45977	0.023923	371	529	0.72672
son	Shewanella oneidensis	Aerobic	5131424	4214	0.535948	0.277512	0.254902	0.095694	860	1352	0.479127
spc	Shewanella putrefaciens CN-32	Anaerobic	4659220	3972	0.535032	0.287081	0.254777	0.100478	876	1367	0.520016
spl	Shewanella pealeana	Aerobic	5174581	4241	0.494186	0.311005	0.22093	0.105263	928	1437	0.516818
sro	Streptosporangium roseum	Aerobic	10369518	8975	0.454887	0.363636	0.259398	0.143541	1110	1529	0.669046
sru	Salinibacter ruber DSM 13855	Aerobic	3587328	2833	0.620321	0.311005	0.363636	0.095694	829	1180	0.407512
stp	Salinispora tropica	Aerobic	5183331	4536	0.5	0.30622	0.292079	0.124402	951	1341	0.506944
str	Sebaldella termitidis	Anaerobic	4486650	4150	0.548611	0.220096	0.340278	0.095694	742	1112	0.542265
sun	Sulfurovum sp. NBC37-1	Anaerobic	2562277	2438	0.632653	0.200957	0.367347	0.086124	603	871	0.778509
sus	Candidatus Solibacter usitatus	Aerobic	9965640	7826	0.509804	0.358852	0.27451	0.138756	973	1433	0.53954
swd	Shewanella woodyi	Aerobic	5935403	4880	0.524064	0.330144	0.251337	0.105263	965	1465	0.626343
swi	Sphingomonas wittichii	Aerobic	5915246	5345	0.456221	0.30622	0.24424	0.110048	991	1406	0.413232
syc	Synechococcus elongatus PCC6301	Aerobic	2696255	2525	0.55414	0.277512	0.343949	0.124402	786	1058	0.164901
syf	Synechococcus elongatus PCC7942	Aerobic	2742269	2661	0.527273	0.282297	0.321212	0.124402	807	1076	0.163372
syn	Synechocystis sp. PCC 6803	Aerobic	3947019	3564	0.54023	0.287081	0.316092	0.124402	832	1120	0.322977
syp	Synechococcus sp. PCC7002	Aerobic	3409935	3186	0.517007	0.23445	0.306122	0.105263	746	1024	0.178177
syr	Synechococcus sp. RCC307	Aerobic	2224914	2535	0.516129	0.263158	0.303226	0.119617	774	1042	0.304574
tau	Tolumonas auensis	Aerobic	3471292	3130	0.557047	0.301435	0.268456	0.114833	851	1309	0.450886
tbd	Thiobacillus denitrificans	Aerobic	2909809	2827	0.581197	0.248804	0.316239	0.095694	699	1011	0.71993
tcx	Thiomicrospira crunogena	Anaerobic	2427734	2196	0.677966	0.23445	0.40678	0.086124	663	944	0.558915
tdn	Sulfurimonas denitrificans	Anaerobic	2201561	2096	0.623656	0.205742	0.344086	0.090909	591	846	0.644521
ter	Trichodesmium erythraeum	Aerobic	7750108	4451	0.530726	0.267943	0.312849	0.100478	843	1115	0.359712
tgr	Thioalkalivibrio sulfidiphilus	Aerobic	3464554	3283	0.568182	0.239234	0.333333	0.090909	712	1042	0.57334
tmz	Thauera sp. MZ1T	Aerobic	4574586	3978	0.484375	0.296651	0.265625	0.119617	925	1325	0.379566
twh	Tropheryma whipplei Twist	Aerobic	927303	808	0.833333	0.129187	0.602564	0.052632	386	525	0.702266
tws	Tropheryma whipplei TW08/27	Aerobic	925938	783	0.831169	0.129187	0.597403	0.052632	386	528	0.736312
upa	Ureaplasma parvum serovar 3 ATCC 27815	Aerobic	751679	609	0.961538	0.057416	0.730769	0.004785	182	213	0.880028
uue	Ureaplasma urealyticum	Aerobic	874478	646	0.961538	0.057416	0.730769	0.004785	182	213	0.880028
vap	Variovorax paradoxus S110	Aerobic	6754997	6279	0.44	0.358852	0.248	0.138756	1140	1613	0.434288
vpr	Veillonella parvula	Anaerobic	2132142	1844	0.663551	0.220096	0.383178	0.086124	616	887	0.79805
xau	Xanthobacter autotrophicus	Aerobic	5625098	5035	0.45122	0.320574	0.280488	0.124402	1096	1512	0.64888
xce	Xylanimonas cellulosilytica	Aerobic	3831380	3443	0.603659	0.311005	0.353659	0.119617	764	1146	0.694188
zmn	Zymomonas mobilis subsp. mobilis NCIMB 11163	Aerobic	2223520	1884	0.606061	0.229665	0.371212	0.105263	641	892	0.694189
zmo	Zymomonas mobilis subsp. mobilis ZM4	Anaerobic	2056363	1736	0.586957	0.229665	0.355072	0.100478	646	896	0.670918
