# Supplementary material for: Limitations of a metabolic network-based reverse ecology method for inferring host–pathogen interactions
Source: BMC Bioinformatics. 2017 May 25;18:278. doi: 10.1186/s12859-017-1696-7 (PMC5445277; doi:10.1186/s12859-017-1696-7)
Supplement: Supplementary file 3 — Phylogenetic tree of mammalian pathogens and non-pathogens used in this study. Node labels correspond to the KEGG organism identifier. The tree is presented in the Newick format (TXT 6 kb). [file 12859_2017_1696_MOESM3_ESM.txt]

(((((det:0.00532,dev:0.00025):0.00394,(deh:0.00359,deb:-0.00289):0.00432):0.10135,hau:0.12107):0.01294,(((ote:0.09411,amu:0.08801):0.03238,rba:0.14125):0.00663,((((aba:0.03982,aca:0.04656):0.03224,sus:0.07341):0.03170,((((bbu:0.02251,bhr:0.00678):0.07823,tde:0.09681):0.01543,bhy:0.11512):0.01217,lil:0.10875):0.00701):0.00494,((((((((((((((((((((((eco:0.00228,sfl:0.00226):0.01181,sty:0.01284):0.00228,(ent:0.01266,kpn:0.01084):0.00655):0.00414,etr:0.02512):0.00387,((ype:0.00197,yps:0.00142):0.01027,yen:0.01045):0.01763):0.00575,pmr:0.03155):0.01713,((vvu:0.01345,vpa:0.01461):0.01828,vch:0.02977):0.01749):0.00547,(aha:0.03691,tau:0.03690):0.01275):0.00479,(((((((son:0.00743,shm:0.00627):0.00176,(spc:0.00000,shw:0.00000):0.00769):0.00406,((she:0.00139,shn:0.00121):0.00888,(sbl:0.00217,sbm:0.00239):0.00806):0.00100):0.00463,sfr:0.01687):0.00297,sdn:0.02057):0.00932,(((slo:0.01624,swd:0.01308):0.00469,spl:0.01844):0.00471,saz:0.02330):0.00465):0.01799,pha:0.05072):0.00447):0.00325,ilo:0.05634):0.00182,(pat:0.03199,amc:0.03333):0.02818):0.00629,(((hin:0.02677,aap:0.02497):0.00700,apl:0.03471):0.00368,hsm:0.04019):0.04237):0.01280,(((((((pae:0.02539,avn:0.02478):0.02821,(maq:0.04738,hch:0.04501):0.00683):0.00165,(csa:0.05728,mmw:0.05429):0.00539):0.00338,(cja:0.03675,sde:0.03280):0.01784):0.00226,abo:0.05694):0.00443,(tcx:0.07835,kko:0.05937):0.00439):0.00384,(prw:0.04977,acb:0.04938):0.02353):0.00281):0.00249,((cbu:0.06046,lpn:0.06720):0.00468,((mca:0.04901,noc:0.04990):0.00594,((aeh:0.02744,hha:0.03457):0.01419,tgr:0.03967):0.00800):0.00275):0.00826):0.00162,(hna:0.06347,ftu:0.07675):0.00208):0.00466,(afe:-0.00067,afr:0.00067):0.07661):0.00236,((((cvi:0.04066,lhk:0.03564):0.01146,ngo:0.05621):0.00701,(mfa:0.01804,mei:0.01620):0.03738):0.00421,(((((((((((reh:0.00838,rme:0.00930):0.00156,reu:0.01059):0.00695,rpi:0.02043):0.01412,pne:0.03964):0.01073,har:0.04210):0.00284,((bma:0.00052,bps:0.00014):0.04021,(bpe:0.00097,bbr:0.00099):0.04154):0.00332):0.00286,tbd:0.04912):0.00219,(dar:0.02587,app:0.02119):0.02241):0.00275,((neu:0.00991,net:0.01035):0.02840,nmu:0.03247):0.01568):0.00343,(eba:0.02443,tmz:0.02432):0.02522):0.00185,((((rfr:0.01693,vap:0.01918):0.00217,(pol:0.01248,pna:0.01250):0.00950):0.01055,(((ajs:-0.00019,dia:0.00019):0.01428,aav:0.01533):0.00873,(dac:0.01885,ctt:0.02244):0.00218):0.00530):0.00990,lch:0.03747):0.02075):0.00337):0.02971):0.01704,(((ots:0.07805,nri:0.09230):0.01140,pub:0.10583):0.01161,(((((((((((sil:0.01942,sit:0.01981):0.01392,dsh:0.03283):0.00311,jan:0.03718):0.00580,((((rsp:0.00000,rsk:0.00000):0.00023,rsh:-0.00023):0.00731,rsq:0.00777):0.02397,pde:0.03309):0.00434):0.01767,(pla:0.05013,((bme:0.00148,bmf:-0.00148):0.00912,oan:0.00341):0.04040):0.00149):0.00247,(mmr:0.04653,(hne:0.04466,hba:0.05200):0.00165):0.00613):0.00820,(((((((rpb:0.00156,rpd:0.00117):0.00688,(rpc:0.00796,rpe:0.00487):0.00183):0.00205,(nwi:0.00470,nha:0.00471):0.00690):0.00143,rpt:0.01238):0.03476,(xau:0.03728,bid:0.03792):0.00746):0.00279,(((mch:0.00414,mpo:0.00333):0.01920,(met:0.01082,mno:0.01229):0.01239):0.00337,mrd:0.02427):0.02354):0.01107,(ccs:0.01292,cak:0.01351):0.04264):0.00295):0.00310,(((zmo:0.00014,zmn:0.00053):0.03757,swi:0.03349):0.00688,((sal:0.03089,eli:0.03056):0.00213,nar:0.03523):0.00459):0.02637):0.00577,rru:0.06244):0.00603,(gox:0.03666,acr:0.04391):0.03787):0.00272,mgm:0.07735):0.00678):0.00574):0.00606,((((((gsu:0.02349,gme:0.02214):0.01091,(((gur:0.00771,geo:0.00845):0.01255,(gbm:0.00461,gem:0.00511):0.01557):0.01058,(glo:0.02982,ppd:0.02885):0.00329):0.00348):0.01638,pca:0.04909):0.01854,((dol:0.04790,dal:0.04635):0.00893,dat:0.06870):0.02099):0.00570,((((((ade:0.00217,acp:0.00173):0.00042,ank:0.00152):0.01327,afw:0.01744):0.02876,mxa:0.05185):0.02031,scl:0.07897):0.00706,hoh:0.08462):0.01012):0.00439,((((((((dvu:0.00126,dvl:0.00198):0.01874,dvm:0.01970):0.02353,dds:0.04015):0.01057,dde:0.05268):0.00618,dma:0.05727):0.00064,dsa:0.06021):0.00373,dba:0.05712):0.00389,drt:0.06264):0.02386):0.01077):0.00566,(((((tdn:0.06967,sun:0.05568):0.00579,((cje:0.05846,sdl:0.05251):0.00283,abu:0.06183):0.00947):0.00792,hpy:0.06802):0.04653,((((((bfr:0.03795,bvu:0.04886):0.03369,pdi:0.07128):0.00177,pgi:0.08018):0.03402,((gfo:0.05999,rbi:0.05502):0.00319,coc:0.06518):0.03469):0.00688,(((phe:0.07428,chu:0.07634):0.01125,dfe:0.08133):0.01225,cpi:0.10401):0.00266):0.03136,(((((cte:0.02104,cpc:0.01433):0.01054,((cph:0.01517,pph:0.01896):0.00156,((pvi:0.00883,plt:0.01391):0.00679,cli:0.01407):0.00463):0.00765):0.00836,cpb:0.03475):0.01692,cts:0.05349):0.06270,sru:0.11285):0.00369):0.00496):0.00588,((((((((((((sau:0.00749,sep:0.00731):0.02062,mcl:0.02441):0.01059,ban:0.03617):0.00432,lsp:0.03508):0.00498,oih:0.04621):0.00165,(lmo:0.04072,efa:0.04334):0.00642):0.00981,gyc:0.05252):0.00300,bbe:0.05950):0.01590,((((((sag:0.01740,spy:0.01680):0.00265,ssu:0.02688):0.00632,seq:0.02812):0.02472,lla:0.05128):0.02130,(((lac:0.00754,lhe:0.00836):0.02639,(ldb:0.00111,lbu:0.00145):0.02901):0.02623,(((lbr:0.02945,ppe:0.03073):0.01133,(lsa:0.03320,((lrh:0.00066,lrl:0.00062):0.00531,lca:0.00624):0.02638):0.00219):0.00292,(lrf:0.03183,lfe:0.02949):0.01906):0.01595):0.01290):0.00639,ooe:0.10248):0.00838):0.01223,(((((amt:0.02909,aoe:0.03337):0.02114,((cdc:0.00045,cdl:0.00078):0.00012,cdf:0.00026):0.05853):0.01638,cpe:0.07398):0.00760,(cpy:0.05180,ere:0.05638):0.02863):0.00641,(fma:0.07657,apr:0.08223):0.01652):0.00338):0.00235,(((upa:0.00483,uue:0.00237):0.11776,maa:0.10548):0.00691,acl:0.09706):0.01815):0.00297,((str:0.05732,smf:0.05809):0.01130,lba:0.05854):0.06283):0.00420):0.00218):0.00101,(((cce:0.08763,(((drm:0.05428,dae:0.06636):0.00782,(dsy:0.00956,dhd:0.00266):0.06299):0.00912,vpr:0.09017):0.00534):0.00599,dau:0.11883):0.00512,(((((syn:0.03612,mar:0.04111):0.00240,syp:0.04146):0.00547,(((cyp:0.00000,cyh:0.00061):0.02857,cyt:0.03041):0.00581,cyc:0.04258):0.00306):0.00600,((ter:0.04182,ava:0.04927):0.00404,cyn:0.03962):0.00386):0.00505,((syc:0.00000,syf:0.00000):0.04358,syr:0.04606):0.00931):0.04602):0.00710):0.00211,((((((((((mtu:0.02619,mab:0.01969):0.00971,gbr:0.02817):0.00239,(((rha:0.00815,rop:0.00767):0.00222,rer:0.01061):0.00590,nfa:0.01810):0.01153):0.00899,(sen:0.04348,ami:0.03222):0.00201):0.00637,(((((stp:0.00234,saq:0.00230):0.03003,sro:0.03507):0.00581,nca:0.04237):0.00664,((((((((aau:0.01386,ach:0.01050):0.00250,art:0.01248):0.00681,mlu:0.01936):0.00564,krh:0.02681):0.00734,kse:0.03573):0.00147,(bfa:0.03949,(bcv:0.03480,jde:0.04106):0.00152):0.00239):0.00334,xce:0.04117):0.00172,kra:0.03988):0.00607):0.00173,cai:0.04352):0.00087):0.00673,(sma:0.01180,sgr:0.00846):0.03685):0.00387,(twh:-0.00020,tws:0.00086):0.06060):0.01077,((blj:0.00345,bln:0.00313):0.02441,((blc:0.00000,blt:0.00000):0.00013,bla:-0.00013):0.03414):0.06286):0.01515,(((shi:0.04669,ccu:0.04858):0.00374,ele:0.04147):0.02645,apv:0.06002):0.02644):0.01482,(((dra:0.03656,ddr:0.03467):0.01144,dge:0.05419):0.07359,(fsu:0.11547,gau:0.09524):0.01428):0.00326):0.00260):0.00100):0.00349):0.00450):0.18085,(hap:0.08752,pzu:0.10322):0.21139);
