# Supplementary material for: Limitations of a metabolic network-based reverse ecology method for inferring host–pathogen interactions
Source: BMC Bioinformatics. 2017 May 25;18:278. doi: 10.1186/s12859-017-1696-7 (PMC5445277; doi:10.1186/s12859-017-1696-7)
Supplement: Supplementary file 4 — Phylogenetic tree of plant pathogens and non-pathogens used in this study. See the Additional file 3 caption for a detailed description (TXT 6 kb). [file 12859_2017_1696_MOESM4_ESM.txt]

(((bhy:0.13413,rba:0.14661):0.00368,(((((((((((((eca:0.00573,pwa:0.00537):0.00357,pct:0.01146):0.00530,ent:0.01547):0.03336,tau:0.04290):0.00998,(hsm:0.04326,aap:0.03936):0.02798):0.00994,(((((((((son:0.00740,shm:0.00629):0.00183,(spc:0.00000,shw:0.00000):0.00762):0.00378,((she:0.00144,shn:0.00116):0.00867,(sbl:0.00215,sbm:0.00241):0.00828):0.00127):0.00496,sfr:0.01654):0.00288,sdn:0.02066):0.00932,(((slo:0.01642,swd:0.01290):0.00457,spl:0.01855):0.00437,saz:0.02364):0.00464):0.01791,pha:0.05080):0.00601,ilo:0.05437):0.00217,(pat:0.03248,amc:0.03283):0.02876):0.00511):0.01363,(((((((pae:0.02564,avn:0.02452):0.00602,pst:0.02897):0.02254,(maq:0.04690,hch:0.04550):0.00723):0.00099,(cja:0.03654,sde:0.03302):0.01523):0.00372,(csa:0.05652,mmw:0.05504):0.00799):0.00184,abo:0.05687):0.00470,(kko:0.05787,prw:0.06409):0.00448):0.00395):0.00087,tcx:0.08588):0.01289,((((((xcc:0.00057,xac:0.00072):0.00020,xoo:0.00045):0.01970,xfa:0.02205):0.04574,hna:0.05929):0.00704,(((mca:0.04919,noc:0.04972):0.00575,(tgr:0.03880,(aeh:0.02700,hha:0.03502):0.01380):0.00784):0.00950,(afe:-0.00077,afr:0.00077):0.07144):0.00224):0.00218,(((cvi:0.04063,lhk:0.03566):0.01900,((((((((((reh:0.00817,rme:0.00951):0.00165,reu:0.01050):0.00651,rso:0.01979):0.01289,pne:0.03814):0.01162,(bgl:0.04386,har:0.03947):0.00109):0.00664,tbd:0.04919):0.00221,(dar:0.02599,app:0.02107):0.02174):0.00307,((neu:0.00992,net:0.01035):0.02907,nmu:0.03180):0.01506):0.00349,(eba:0.02441,tmz:0.02434):0.02529):0.00169,(mfa:0.01812,mei:0.01613):0.03768):0.00039):0.00376,((((rfr:0.01731,vap:0.01880):0.00228,(pol:0.01214,pna:0.01284):0.00940):0.01018,(((ajs:-0.00020,dia:0.00020):0.01420,aav:0.01541):0.00869,(dac:0.01871,ctt:0.02258):0.00221):0.00568):0.01005,lch:0.03732):0.02414):0.02698):0.00387):0.01708,(((ots:0.07837,nri:0.09198):0.01109,pub:0.10613):0.01127,(((((((((((sil:0.01968,sit:0.01955):0.01413,dsh:0.03263):0.00262,jan:0.03767):0.00578,((((rsp:0.00000,rsk:0.00000):0.00021,rsh:-0.00021):0.00732,rsq:0.00776):0.02355,pde:0.03351):0.00436):0.01755,pla:0.05134):0.00267,(mmr:0.04658,(hne:0.04450,hba:0.05216):0.00160):0.00646):0.00782,(((avi:0.03236,oan:0.02602):0.01963,((((((rpb:0.00157,rpd:0.00116):0.00693,(rpc:0.00792,rpe:0.00492):0.00178):0.00227,(nwi:0.00468,nha:0.00473):0.00669):0.00148,rpt:0.01234):0.03469,(xau:0.03675,bid:0.03845):0.00753):0.00351,(((mch:0.00420,mpo:0.00327):0.01950,(met:0.01087,mno:0.01224):0.01208):0.00347,mrd:0.02417):0.02282):0.00505):0.00483,(ccs:0.01288,cak:0.01355):0.04051):0.00411):0.00265,(((zmo:0.00018,zmn:0.00050):0.03702,swi:0.03405):0.00705,((sal:0.03079,eli:0.03065):0.00216,nar:0.03520):0.00442):0.02518):0.00633,rru:0.06133):0.00625,(gox:0.03678,acr:0.04379):0.03750):0.00244,mgm:0.07770):0.00692):0.00533):0.00470,((((((gsu:0.02368,gme:0.02194):0.01101,(((gur:0.00766,geo:0.00850):0.01279,(gbm:0.00465,gem:0.00507):0.01534):0.01024,(glo:0.02984,ppd:0.02883):0.00364):0.00339):0.01684,pca:0.04864):0.01790,((dol:0.04760,dal:0.04665):0.00928,dat:0.06835):0.02163):0.00540,((((((ade:0.00216,acp:0.00174):0.00046,ank:0.00148):0.01328,afw:0.01743):0.02912,mxa:0.05149):0.01983,scl:0.07945):0.00680,hoh:0.08488):0.01043):0.00447,((((((((dvu:0.00135,dvl:0.00190):0.01870,dvm:0.01974):0.02289,dds:0.04079):0.01083,dde:0.05242):0.00618,dma:0.05727):0.00025,dsa:0.06060):0.00395,dba:0.05689):0.00370,drt:0.06283):0.02378):0.01185):0.00696,((((tdn:0.06950,sun:0.05584):0.00506,(abu:0.06077,sdl:0.05212):0.01000):0.05482,((((cte:0.02158,cpc:0.01379):0.00988,((cph:0.01663,pph:0.01750):0.00232,((pvi:0.00866,plt:0.01408):0.00625,cli:0.01461):0.00388):0.00832):0.00694,cpb:0.03617):0.01859,cts:0.05181):0.06406):0.00545,((((((bfr:0.03874,bvu:0.04808):0.03337,pdi:0.07141):0.03525,((gfo:0.06048,rbi:0.05453):0.00270,coc:0.06567):0.03410):0.00444,((phe:0.07423,chu:0.07639):0.00946,dfe:0.08312):0.01312):0.00255,cpi:0.10534):0.03066,sru:0.11088):0.00634):0.00422):0.00281,(((((dra:0.03654,ddr:0.03470):0.01235,dge:0.05327):0.07501,((fsu:0.11596,gau:0.09475):0.01155,((((((((((rha:0.00829,rop:0.00753):0.00236,rer:0.01047):0.00609,nfa:0.01792):0.00903,gbr:0.02854):0.01098,(sen:0.04388,ami:0.03183):0.00181):0.00717,(((((stp:0.00220,saq:0.00244):0.03046,sro:0.03464):0.00549,nca:0.04269):0.00512,((((((((aau:0.01415,ach:0.01021):0.00224,art:0.01275):0.00646,mlu:0.01971):0.00542,krh:0.02704):0.00762,kse:0.03546):0.00138,(bfa:0.03960,(bcv:0.03464,jde:0.04122):0.00141):0.00248):0.00339,xce:0.04112):0.00182,kra:0.03978):0.00685):0.00151,cai:0.04273):0.00058):0.00629,(sma:0.01214,sgr:0.00812):0.03668):0.00472,(twh:0.00000,tws:0.00072):0.06117):0.01021,((blj:0.00357,bln:0.00301):0.02421,((blc:0.00000,blt:0.00000):0.00012,bla:-0.00012):0.03434):0.06178):0.01557,(((shi:0.04697,ccu:0.04830):0.00399,ele:0.04123):0.02618,apv:0.06030):0.02792):0.01299):0.00048):0.00446,((ote:0.09320,amu:0.08892):0.03283,((aba:0.04015,aca:0.04623):0.03312,sus:0.07253):0.02860):0.01083):0.00186,(((((det:0.00589,dev:-0.00031):0.00414,(deh:0.00372,deb:-0.00302):0.00412):0.10137,hau:0.12105):0.01140,dau:0.12027):0.00686,((((((((lsp:0.03767,mcl:0.04339):0.00210,oih:0.04588):0.01103,gyc:0.05179):0.00267,bbe:0.05964):0.01820,((((lac:0.00768,lhe:0.00822):0.02624,(ldb:0.00129,lbu:0.00128):0.02915):0.02603,(((lbr:0.02993,ppe:0.03025):0.01085,(lsa:0.03334,((lrh:0.00067,lrl:0.00061):0.00520,lca:0.00635):0.02624):0.00267):0.00296,(lrf:0.03209,lfe:0.02923):0.01902):0.01615):0.01793,ooe:0.10055):0.00984):0.01270,(((((amt:0.02906,aoe:0.03340):0.02186,((cdc:0.00047,cdl:0.00076):0.00029,cdf:0.00000):0.05780):0.02314,(cpy:0.05174,ere:0.05644):0.02650):0.00521,(fma:0.07656,apr:0.08225):0.01668):0.00482,(cce:0.08777,(((drm:0.05528,dae:0.06535):0.00856,(dsy:0.00925,dhd:0.00297):0.06226):0.00914,vpr:0.09015):0.00520):0.00663):0.00200):0.00498,(((upa:0.00463,uue:0.00257):0.12001,acl:0.09203):0.02317,((str:0.05828,smf:0.05713):0.01258,lba:0.05726):0.06121):0.00415):0.00453,(((((syn:0.03600,mar:0.04123):0.00290,syp:0.04096):0.00533,(((cyp:0.00000,cyh:0.00060):0.02813,cyt:0.03085):0.00679,cyc:0.04161):0.00321):0.00588,((ter:0.04098,ava:0.05011):0.00377,cyn:0.03989):0.00398):0.00467,((syc:0.00000,syf:0.00000):0.04366,syr:0.04598):0.00969):0.04903):0.00250):0.00363):0.00111):0.00289):0.19124,pzu:0.31162);
