# Supplementary material for: Limitations of a metabolic network-based reverse ecology method for inferring host–pathogen interactions
Source: BMC Bioinformatics. 2017 May 25;18:278. doi: 10.1186/s12859-017-1696-7 (PMC5445277; doi:10.1186/s12859-017-1696-7)
Supplement: Supplementary file 5 — Phylogenetic tree of insect pathogens and non-pathogens used in this study. See the Additional file 3 caption for a detailed description (TXT 6 kb). [file 12859_2017_1696_MOESM5_ESM.txt]

(((bhy:0.13800,rba:0.14694):0.00178,((((((((((((((((ent:0.01256,kpn:0.01094):0.00415,sty:0.01243):0.00221,eco:0.01629):0.00732,yen:0.02727):0.01203,plu:0.04351):0.01453,tau:0.04737):0.00636,(hsm:0.04354,aap:0.03909):0.02802):0.01045,((((vvu:0.05335,((((((son:0.00759,shm:0.00611):0.00149,(spc:0.00000,shw:0.00000):0.00796):0.00397,((she:0.00135,shn:0.00126):0.00843,(sbl:0.00222,sbm:0.00234):0.00851):0.00108):0.00466,sfr:0.01684):0.00261,sdn:0.02093):0.00908,(((slo:0.01645,swd:0.01287):0.00460,spl:0.01853):0.00434,saz:0.02367):0.00489):0.01806):0.00103,pha:0.05063):0.00452,ilo:0.05230):0.00406,(pat:0.03191,amc:0.03341):0.02731):0.00557):0.01487,(((((((pae:0.02555,avn:0.02461):0.02839,(maq:0.04665,hch:0.04575):0.00665):0.00061,(cja:0.03628,sde:0.03327):0.01479):0.00467,(csa:0.05661,mmw:0.05495):0.00871):0.00275,abo:0.05710):0.00430,(tcx:0.07830,kko:0.05942):0.00539):0.00267,(prw:0.04949,acb:0.04966):0.02244):0.00225):0.00430,((((cbu:0.06037,lpn:0.06729):0.00238,(mca:0.04850,noc:0.05041):0.00593):0.00272,((aeh:0.02690,hha:0.03511):0.01464,tgr:0.03921):0.01035):0.00825,hna:0.06526):0.00042):0.00317,(afe:-0.00085,afr:0.00085):0.07472):0.00119,(((cvi:0.04048,lhk:0.03582):0.01714,((mfa:0.01805,mei:0.01619):0.03535,((((((reh:0.00840,rme:0.00928):0.00161,reu:0.01054):0.01728,pne:0.03572):0.01527,har:0.04219):0.00645,(tbd:0.04941,(dar:0.02597,app:0.02108):0.02039):0.00142):0.00249,((neu:0.00982,net:0.01044):0.02876,nmu:0.03211):0.01523):0.00341):0.00116):0.00351,((eba:0.02449,tmz:0.02425):0.02701,((((rfr:0.01687,vap:0.01924):0.00225,(pol:0.01202,pna:0.01296):0.00943):0.01025,(((ajs:-0.00020,dia:0.00020):0.01403,aav:0.01558):0.00860,(dac:0.01853,ctt:0.02275):0.00230):0.00561):0.01014,lch:0.03723):0.02009):0.00243):0.02965):0.02136,(((ots:0.07770,nri:0.09265):0.01134,pub:0.10589):0.01159,(((((((((((sil:0.01931,sit:0.01992):0.01400,dsh:0.03275):0.00298,jan:0.03731):0.00588,((((rsp:0.00000,rsk:0.00000):0.00022,rsh:-0.00022):0.00726,rsq:0.00783):0.02387,pde:0.03318):0.00426):0.01761,pla:0.05129):0.00287,(mmr:0.04691,(hne:0.04475,hba:0.05191):0.00127):0.00626):0.00811,((((((((rpb:0.00156,rpd:0.00117):0.00695,(rpc:0.00793,rpe:0.00490):0.00177):0.00228,(nwi:0.00467,nha:0.00473):0.00668):0.00158,rpt:0.01224):0.03421,(xau:0.03743,bid:0.03777):0.00800):0.00165,oan:0.03947):0.00396,(((mch:0.00391,mpo:0.00356):0.01935,(met:0.01108,mno:0.01204):0.01223):0.00349,mrd:0.02415):0.02595):0.00644,(ccs:0.01311,cak:0.01332):0.04211):0.00410):0.00211,(((zmo:0.00018,zmn:0.00050):0.03735,swi:0.03371):0.00689,((sal:0.03101,eli:0.03044):0.00221,nar:0.03515):0.00458):0.02563):0.00611,rru:0.06108):0.00646,(gox:0.03668,acr:0.04389):0.03705):0.00331,mgm:0.07764):0.00700):0.00679):0.00533,((((((gsu:0.02357,gme:0.02206):0.01065,(((gur:0.00741,geo:0.00875):0.01275,(gbm:0.00461,gem:0.00511):0.01538):0.01083,(glo:0.02969,ppd:0.02898):0.00305):0.00374):0.01668,pca:0.04880):0.01836,((dol:0.04750,dal:0.04675):0.00857,dat:0.06906):0.02117):0.00528,((((((ade:0.00215,acp:0.00175):0.00046,ank:0.00149):0.01333,afw:0.01738):0.02887,mxa:0.05174):0.02031,scl:0.07897):0.00727,hoh:0.08442):0.01054):0.00503,((((((((dvu:0.00126,dvl:0.00199):0.01875,dvm:0.01969):0.02300,dds:0.04068):0.01070,dde:0.05255):0.00615,dma:0.05730):0.00056,dsa:0.06029):0.00386,dba:0.05698):0.00452,drt:0.06201):0.02322):0.01206):0.00523,(((((tdn:0.06897,sun:0.05638):0.00484,(abu:0.05941,sdl:0.05348):0.01022):0.00841,hpy:0.07040):0.04340,((((cte:0.02156,cpc:0.01381):0.00993,((cph:0.01703,pph:0.01711):0.00210,((pvi:0.00870,plt:0.01404):0.00618,cli:0.01469):0.00410):0.00827):0.00687,cpb:0.03624):0.01816,cts:0.05225):0.06339):0.00626,((((((bfr:0.03879,bvu:0.04802):0.03368,pdi:0.07109):0.03533,((gfo:0.05914,rbi:0.05586):0.00192,coc:0.06646):0.03402):0.00387,((phe:0.07489,chu:0.07572):0.00994,dfe:0.08264):0.01369):0.00373,cpi:0.10416):0.03053,sru:0.11102):0.00548):0.00629):0.00180,((((((((det:0.00587,dev:-0.00029):0.00396,(deh:0.00355,deb:-0.00285):0.00430):0.10149,hau:0.12093):0.01271,dau:0.11896):0.00314,(((((syn:0.03557,mar:0.04166):0.00241,syp:0.04144):0.00586,(((cyp:0.00000,cyh:0.00060):0.02812,cyt:0.03086):0.00701,cyc:0.04139):0.00268):0.00582,((ter:0.04154,ava:0.04956):0.00405,cyn:0.03962):0.00404):0.00488,((syc:0.00000,syf:0.00000):0.04324,syr:0.04641):0.00948):0.04848):0.00407,(((((((((((sau:0.02570,mcl:0.02188):0.02232,(lmo:0.04028,efa:0.04377):0.00346):0.00245,lsp:0.04052):0.00187,oih:0.04831):0.00880,gyc:0.05235):0.00208,bbe:0.05842):0.01004,((((lac:0.00741,lhe:0.00849):0.02623,(ldb:0.00127,lbu:0.00130):0.02916):0.02647,(((lbr:0.02954,ppe:0.03063):0.01126,(lsa:0.03259,((lrh:0.00067,lrl:0.00062):0.00518,lca:0.00637):0.02699):0.00227):0.00310,(lrf:0.03214,lfe:0.02917):0.01888):0.01571):0.01172,spy:0.07012):0.00639):0.00884,ooe:0.11136):0.01154,((upa:0.00446,uue:0.00274):0.11936,acl:0.09268):0.02055):0.00459,(((((amt:0.02972,aoe:0.03274):0.02098,((cdc:0.00046,cdl:0.00076):0.00020,cdf:0.00018):0.05869):0.02327,(cpy:0.05135,ere:0.05683):0.02637):0.00614,(fma:0.07599,apr:0.08282):0.01576):0.00576,(cce:0.08771,(((drm:0.05437,dae:0.06626):0.00841,(dsy:0.00941,dhd:0.00282):0.06241):0.00947,vpr:0.08982):0.00526):0.00569):0.00460):0.00249,((str:0.05660,smf:0.05881):0.01169,lba:0.05815):0.06534):0.00588):0.00108,((((((((((((rha:0.00815,rop:0.00767):0.00212,rer:0.01071):0.00595,nfa:0.01806):0.00933,gbr:0.02824):0.00990,ami:0.03201):0.00148,sen:0.04510):0.00722,(((((stp:0.00224,saq:0.00239):0.03039,sro:0.03471):0.00581,nca:0.04237):0.00574,((((((((aau:0.01392,ach:0.01044):0.00240,art:0.01259):0.00686,mlu:0.01931):0.00522,krh:0.02724):0.00799,kse:0.03508):0.00128,(bfa:0.03966,(bcv:0.03530,jde:0.04056):0.00135):0.00259):0.00323,xce:0.04128):0.00169,kra:0.03991):0.00623):0.00207,cai:0.04217):0.00126):0.00570,(sma:0.01192,sgr:0.00835):0.03664):0.00478,(twh:-0.00012,tws:0.00077):0.06143):0.01080,((blj:0.00356,bln:0.00302):0.02387,((blc:0.00000,blt:0.00000):0.00014,bla:-0.00014):0.03468):0.06127):0.01564,(((shi:0.04711,ccu:0.04816):0.00399,ele:0.04123):0.02632,apv:0.06015):0.02774):0.01544,(((dra:0.03633,ddr:0.03490):0.01185,dge:0.05377):0.07458,(fsu:0.11587,gau:0.09484):0.01329):0.00364):0.00207):0.00341,((ote:0.09334,amu:0.08878):0.03356,((aba:0.04017,aca:0.04621):0.03383,sus:0.07182):0.02788):0.01115):0.00026):0.00395):0.19052,pzu:0.31178);
